# Supplementary material for: The anti-malarial drug atovaquone potentiates platinum-mediated cancer cell death by increasing oxidative stress
Source: Cell Death Discov. 2020 Oct 27;6:110. doi: 10.1038/s41420-020-00343-6 (PMC7591508; doi:10.1038/s41420-020-00343-6)
Supplement: Supplementary file 10 — Table S1. Atovaquone-induced IC50 Shifts in Clonogenic Survival for Platinum Agents [file 41420_2020_343_MOESM10_ESM.xlsx]

## Sheet: Sheet1
				Carboplatin
			Cell Line	IC50,DMSO (μM)	IC50,ATQ (μM)	IC50	Fold-Reduction in Platinum IC50		IC50,DMSO (μM)	IC50,ATQ (μM)	IC50	Fold-Reduction in Platinum IC50
						Ratio					Ratio
			FaDu	4.9	1.62	0.33	3.03		0.67	0.21	0.31	3.23
				(4.48-5.38)	(1.42-1.94)	(0.29-0.36)	(2.78-3.03)		(0.51-0.95)	(0.11-0.25)	(0.17-0.37)	(2.70-5.88)
			H460	6.62	1.92	0.29	3.45		1.43	0.93	0.65	1.54
				(5.43-8.11)	(1.52-2.38)	(0.23-0.36)	(2.78-4.35)		(1.16-1.60)	(0.86-0.99)	(0.60-0.69)	(1.45-1.67)
			HCT116	9.29	4.09	0.44	2.27		0.98	0.53	0.54	1.85
				(7.74-12.0)	(3.34-4.92)	(0.36-0.53)	(1.89-2.78)		(0.91-1.60)	(0.47-0.60)	(0.48-0.61)	(1.64-2.08)
			DLD-1	17.5	2.4	0.37	2.7		5.12	2.56	0.5	2
				(15.2-20.9)	(2.07-2.85)	(0.32-0.44)	(2.27-3.13)		(4.10-5.58)	(2.30-2.82)	(0.45-0.55)	(1.82-2.22)
			Table S1. Atovaquone-induced IC50 Shifts in Clonogenic Survival for Platinum Agents.
